# Supplementary material for: Respiratory Monitoring by Ultrafast Humidity Sensors with Nanomaterials: A Review
Source: Sensors (Basel). 2022 Feb 7;22(3):1251. doi: 10.3390/s22031251 (PMC8838830; doi:10.3390/s22031251)
Supplement: Supplementary file 1 [file sensors-22-01251-s001.zip]

Archive with 1 entries (1 files):
- sensors-1572183-supplementary.pdf
